# Supplementary material for: Clinicopathological and genomic features in patients with head and neck neuroendocrine carcinoma
Source: Mod Pathol. 2021 Jul 10;34(11):1979–89. doi: 10.1038/s41379-021-00869-9 (PMC8514330; doi:10.1038/s41379-021-00869-9)
Supplement: Supplementary file 1 — Supplementary Table 1 [file 41379_2021_869_MOESM1_ESM.xlsx]

## Sheet: Sheet1
Supplementary Table 1. Targeted-capture sequencing for 523 cancer-related genes on NextSeq System
ABL1	BTG1	DCUN1D1	FANCF	GPR124	INPP4B	MEN1	PARK2	PTPRS	SMAD3	TP63
ABL2	BTK	DDR2	FANCG	GPS2	INSR	MET	PARP1	PTPRT	SMAD4	TRAF2
ACVR1	C11orf30	DDX41	FANCI	GREM1	IRF2	MGA	PAX3	QKI	SMARCA4	TRAF7
ACVR1B	CALR	DHX15	FANCL	GRIN2A	IRF4	MITF	PAX5	RAB35	SMARCB1	TSC1
AKT1	CARD11	DICER1	FAS	GRM3	IRS1	MLH1	PAX7	RAC1	SMARCD1	TSC2
AKT2	CASP8	DIS3	FAT1	GSK3B	IRS2	MLL	PAX8	RAD21	SMC1A	TSHR
AKT3	CBFB	DNAJB1	FBXW7	H3F3A	JAK1	MLLT3	PBRM1	RAD50	SMC3	U2AF1
ALK	CBL	DNMT1	FGF1	H3F3B	JAK2	MPL	PDCD1	RAD51	SMO	VEGFA
ALOX12B	CCND1	DNMT3A	FGF10	H3F3C	JAK3	MRE11A	PDCD1LG2	RAD51B	SNCAIP	VHL
ANKRD11	CCND2	DNMT3B	FGF14	HGF	JUN	MSH2	PDGFRA	RAD51C	SOCS1	VTCN1
ANKRD26	CCND3	DOT1L	FGF19	HIST1H1C	KAT6A	MSH3	PDGFRB	RAD51D	SOX10	WISP3
APC	CCNE1	E2F3	FGF2	HIST1H2BD	KDM5A	MSH6	PDK1	RAD52	SOX17	WT1
AR	CD274	EED	FGF23	HIST1H3A	KDM5C	MST1	PDPK1	RAD54L	SOX2	XIAP
ARAF	CD276	EGFL7	FGF3	HIST1H3B	KDM6A	MST1R	PGR	RAF1	SOX9	XPO1
ARFRP1	CD74	EGFR	FGF4	HIST1H3C	KDR	MTOR	PHF6	RANBP2	SPEN	XRCC2
ARID1A	CD79A	EIF1AX	FGF5	HIST1H3D	KEAP1	MUTYH	PHOX2B	RARA	SPOP	YAP1
ARID1B	CD79B	EIF4A2	FGF6	HIST1H3E	KEL	MYB	PIK3C2B	RASA1	SPTA1	YES1
ARID2	CDC73	EIF4E	FGF7	HIST1H3F	KIF5B	MYC	PIK3C2G	RB1	SRC	ZBTB2
ARID5B	CDH1	EML4	FGF8	HIST1H3G	KIT	MYCL1	PIK3C3	RBM10	SRSF2	ZBTB7A
ASXL1	CDK12	EP300	FGF9	HIST1H3H	KLF4	MYCN	PIK3CA	RECQL4	STAG1	ZFHX3
ASXL2	CDK4	EPCAM	FGFR1	HIST1H3I	KLHL6	MYD88	PIK3CB	REL	STAG2	ZNF217
ATM	CDK6	EPHA3	FGFR2	HIST1H3J	KMT2B	MYOD1	PIK3CD	RET	STAT3	ZNF703
ATR	CDK8	EPHA5	FGFR3	HIST2H3A	KMT2C	NAB2	PIK3CG	RFWD2	STAT4	ZRSR2
ATRX	CDKN1A	EPHA7	FGFR4	HIST2H3C	KMT2D	NBN	PIK3R1	RHEB	STAT5A
AURKA	CDKN1B	EPHB1	FH	HIST2H3D	KRAS	NCOA3	PIK3R2	RHOA	STAT5B
AURKB	CDKN2A	ERBB2	FLCN	HIST3H3	LAMP1	NCOR1	PIK3R3	RICTOR	STK11
AXIN1	CDKN2B	ERBB3	FLI1	HLA-A	LATS1	NEGR1	PIM1	RIT1	STK40
AXIN2	CDKN2C	ERBB4	FLT1	HLA-B	LATS2	NF1	PLCG2	RNF43	SUFU
AXL	CEBPA	ERCC1	FLT3	HLA-C	LMO1	NF2	PLK2	ROS1	SUZ12
B2M	CENPA	ERCC2	FLT4	HNF1A	LRP1B	NFE2L2	PMAIP1	RPS6KA4	SYK
BAP1	CHD2	ERCC3	FOXA1	HNRNPK	LYN	NFKBIA	PMS1	RPS6KB1	TAF1
BARD1	CHD4	ERCC4	FOXL2	HOXB13	LZTR1	NKX2-1	PMS2	RPS6KB2	TBX3
BBC3	CHEK1	ERCC5	FOXO1	HRAS	MAGI2	NKX3-1	PNRC1	RPTOR	TCEB1
BCL10	CHEK2	ERG	FOXP1	HSD3B1	MALT1	NOTCH1	POLD1	RUNX1	TCF3
BCL2	CIC	ERRFI1	FRS2	HSP90AA1	MAP2K1	NOTCH2	POLE	RUNX1T1	TCF7L2
BCL2L1	CREBBP	ESR1	FUBP1	ICOSLG	MAP2K2	NOTCH3	PPARG	RYBP	TERC
BCL2L11	CRKL	ETS1	FYN	ID3	MAP2K4	NOTCH4	PPM1D	SDHA	TERT
BCL2L2	CRLF2	ETV1	GABRA6	IDH1	MAP3K1	NPM1	PPP2R1A	SDHAF2	TET1
BCL6	CSF1R	ETV4	GATA1	IDH2	MAP3K13	NRAS	PPP2R2A	SDHB	TET2
BCOR	CSF3R	ETV5	GATA2	IFNGR1	MAP3K14	NRG1	PPP6C	SDHC	TFE3
BCORL1	CSNK1A1	ETV6	GATA3	IGF1	MAP3K4	NSD1	PRDM1	SDHD	TFRC
BCR	CTCF	EWSR1	GATA4	IGF1R	MAPK1	NTRK1	PREX2	SETBP1	TGFBR1
BIRC3	CTLA4	EZH2	GATA6	IGF2	MAPK3	NTRK2	PRKAR1A	SETD2	TGFBR2
BLM	CTNNA1	FAM123B	GEN1	IKBKE	MAX	NTRK3	PRKCI	SF3B1	TMEM127
BMPR1A	CTNNB1	FAM175A	GID4	IKZF1	MCL1	NUP93	PRKDC	SH2B3	TMPRSS2
BRAF	CUL3	FAM46C	GLI1	IL10	MDC1	NUTM1	PRSS8	SH2D1A	TNFAIP3
BRCA1	CUX1	FANCA	GNA11	IL7R	MDM2	PAK1	PTCH1	SHQ1	TNFRSF14
BRCA2	CXCR4	FANCC	GNA13	INHA	MDM4	PAK3	PTEN	SLIT2	TOP1
BRD4	CYLD	FANCD2	GNAQ	INHBA	MED12	PAK7	PTPN11	SLX4	TOP2A
BRIP1	DAXX	FANCE	GNAS	INPP4A	MEF2B	PALB2	PTPRD	SMAD2	TP53
